# Supplementary material for: Association between osteoporosis and cardiovascular disease in elderly people: evidence from a retrospective study
Source: PeerJ. 2023 Dec 8;11:e16546. doi: 10.7717/peerj.16546 (PMC10712301; doi:10.7717/peerj.16546)
Supplement: Supplemental Information 1 [file peerj-11-16546-s001.xlsx]

## Sheet: Total
No	Gender (0: Female; 1: Male)	Age	BMI	SBP	DBP	fasting blood-glucose	TG	TC	HDL	LDL	Ca	Hcy	Hypertension (0:negative; 1: positive)	Smoking history (0:negative; 1: positive)	Drinking history (0:negative; 1: positive)	History of heart failure (0:negative; 1: positive)	History of coronary heart disease (0:negative; 1: positive)	Stroke history (0:negative; 1: positive)	bone mineral density	Osteoporosis (0:negative; 1: positive)	Cardiovascular disease occurrence (0:negative; 1: positive)
1	0	70	22.95	159	90	4.04	1.74	5.57	1.44	3.16	2.84	20.88	0	1	0	0	0	0	-1.28	1	0
2	0	75	20.77	151	78	5.74	1.93	4.06	1.38	3.52	2.37	19.45	0	1	0	0	0	0	-2.03	1	0
3	1	71	22.4	159	75	4.79	1.64	4.78	0.95	3.73	2.46	12.81	0	0	0	0	0	0	-0.9	1	0
4	1	63	22.84	132	65	5.65	1.53	5.58	1.79	3.29	2.69	17.41	0	1	0	0	0	0	-0.96	1	0
5	0	64	21.5	132	85	6.08	2.01	5.43	0.97	2.88	2.39	16.05	0	1	1	0	0	0	-2.56	1	0
6	0	72	21.11	145	75	6.07	2.01	4.33	0.76	3.28	2.28	24.97	0	0	1	0	0	0	-1.52	1	0
7	0	66	22.72	152	73	4.15	1.9	6.31	1.08	3.86	2.52	24.34	0	1	1	0	0	0	-1.54	1	0
8	1	73	19.82	137	86	6.15	1.37	5.97	1.32	2.73	2.4	22.7	0	0	1	0	0	0	-1.38	1	0
9	1	66	21.81	140	81	4.4	1.54	4.87	1.53	2.53	2.56	13.96	0	1	0	0	0	0	-0.98	1	0
10	1	82	20.79	151	92	4.4	1.74	4.1	0.81	3.14	2.73	24.81	0	1	1	0	0	0	-1.68	1	0
11	0	77	21.96	159	75	4.96	1.83	5.18	1.7	3.42	2.77	12.36	0	1	1	0	0	0	-2.84	1	0
12	1	66	22.96	155	70	4.69	1.94	4.61	1.34	3.29	2.4	17.27	0	0	0	0	0	0	-1.92	1	0
13	0	82	19.59	137	75	4.01	1.52	4.84	1.19	2.46	2.34	14.01	0	0	1	0	0	0	-1.56	1	0
14	0	83	22.53	140	65	5.03	1.74	4.5	1.27	2.32	2.26	19.05	0	0	0	0	0	0	-0.34	1	0
15	1	84	21.75	139	69	5.15	2.27	6.18	1.16	3.05	2.28	17.45	0	1	1	0	0	0	-2.38	1	0
16	0	63	20.75	143	81	5.3	1.48	4.62	0.76	2.71	2.52	23.79	0	0	1	0	0	0	-2.07	1	0
17	0	77	21.31	153	79	5.35	1.48	5.06	1.05	2.53	2.2	10.12	0	0	1	0	0	0	-1.71	1	0
18	1	65	20.84	156	91	4.42	2.24	4.78	1.75	2.54	2.88	11.45	0	0	0	0	0	0	-2.46	1	0
19	0	71	20.42	150	76	6.01	2.17	4.06	1.78	2.82	2.48	14.69	0	1	0	0	0	0	-2.19	1	0
20	0	81	20.69	131	83	5.21	2.17	4.09	1.71	3.39	2.41	13.1	0	0	1	0	0	0	-2	1	0
21	0	81	21.21	130	67	5.02	1.77	5.65	1.71	2.85	2.28	14.06	0	0	0	0	0	0	-1.21	1	0
22	1	66	20.61	155	78	5.25	2.1	5.51	1.61	3.71	2.28	24.72	0	0	0	0	0	0	-1.05	1	0
23	1	65	22.04	144	86	5.28	1.85	3.77	0.88	3.6	2.54	19.71	0	1	1	0	0	0	-1.43	1	0
24	0	64	23.8	143	87	4.24	2.03	4.19	1.65	3.09	2.46	20.6	0	1	1	0	0	0	-1.97	1	0
25	0	78	22.79	150	78	5.2	1.84	4.28	1.2	3.41	2.84	23.4	0	1	0	0	0	0	-1.7	1	0
26	1	80	19.81	152	85	4.2	1.59	5.79	0.93	2.3	2.6	9.37	0	1	0	0	0	0	-3.15	1	0
27	1	73	20.59	144	87	5.43	1.7	5.39	1.45	2.86	2.34	11.35	0	1	0	0	0	0	-0.97	1	0
28	1	67	19.42	134	73	4.66	2.22	5.13	0.87	3.12	2.69	23.79	0	1	1	0	0	0	-1.34	1	0
29	0	79	23.66	136	67	4.49	1.83	4.4	1.59	3.75	2.59	15.04	0	1	1	0	0	0	-0.78	1	0
30	1	82	20.9	139	68	5.03	1.81	4.01	1.55	2.39	2.27	10.05	0	1	1	0	0	0	-0.85	1	0
31	1	68	23.13	141	87	5.48	1.31	5.22	1.25	2.59	2.85	18.78	0	1	1	0	0	0	-1.55	1	0
32	1	76	22.75	146	81	4.73	1.57	5.7	0.82	3.83	2.82	9.21	0	0	0	0	0	0	-1.66	1	0
33	1	68	20.6	137	90	5.35	1.72	5.6	1.7	3.83	2.46	14.65	0	1	0	0	0	0	-1.34	1	0
34	0	83	21.85	160	78	5.09	2.03	5.21	0.88	3.24	2.47	13.46	0	0	0	0	0	0	-1.65	1	0
35	0	77	19.35	146	75	4.97	1.91	5.26	0.88	2.33	2.53	22.9	0	1	0	0	0	0	-0.92	1	0
36	0	77	19.16	154	77	5.49	1.96	5.03	1.72	2.83	2.71	8.87	0	0	1	0	0	0	-1.3	1	0
37	0	67	20.24	142	80	5.05	1.55	3.86	0.83	3.76	2.68	23.43	0	0	1	0	0	0	-1.85	1	0
38	0	84	22.28	144	93	5.07	1.38	3.8	1.23	3.19	2.31	19.43	0	0	1	0	0	0	-0.79	1	0
39	1	74	23.6	142	83	4.85	2.22	4.29	1.47	3.49	2.3	12.78	0	1	1	0	0	0	-2.55	1	0
40	1	83	21.23	154	85	4.93	1.94	4.69	0.88	3.18	2.71	24	0	0	1	0	0	0	-1.55	1	0
41	1	64	23.24	151	85	5.25	2.2	5.56	1.45	2.52	2.23	11.52	0	0	0	0	0	0	-1.26	1	0
42	1	75	19.82	153	82	5.62	1.87	5.17	1.12	3.36	2.6	19.13	0	0	0	0	0	0	-1.15	1	0
43	0	79	19.83	139	81	5.69	1.49	4.96	1.8	2.46	2.32	16.12	0	1	0	0	0	0	-2.04	1	0
44	0	81	23.88	156	82	5.5	2.28	5.45	1.16	2.75	2.9	19.59	0	1	0	0	0	0	-1.51	1	0
45	0	77	22.27	132	67	4.08	1.97	5.53	1.08	3.87	2.84	18.48	0	0	1	0	0	0	-1.69	1	0
46	1	70	23.37	132	68	4.89	1.39	5.4	1.02	3.43	2.9	18.86	0	1	1	0	0	0	-1.44	1	0
47	0	82	21.55	131	87	5.89	1.5	4.28	1.54	3.67	2.49	20.72	0	0	1	0	0	0	-2.29	1	0
48	1	71	20.26	142	76	5.43	2.3	5.51	1.41	3.35	2.65	13.81	0	1	1	0	0	0	-1.8	1	0
49	1	79	19.26	148	68	4.32	1.56	5.65	1.63	2.56	2.68	18.52	0	0	0	0	0	0	-1.66	1	0
261	1	74	22.37	145	86	5.76	2.09	3.08	1.93	2.74	2.63	10.36	0	0	0	0	0	0	1	0	0
262	0	86	20.59	128	68	4.22	1.69	3.29	1.85	3.32	2.73	13.02	0	0	0	0	0	0	-0.61	0	0
263	0	62	20.7	142	86	4.33	1.82	4.23	1.18	2.52	2.25	7.44	0	0	1	0	0	0	0.14	0	0
264	0	71	23.37	133	65	6.09	1.98	3.95	1.66	3.34	2.83	12.81	0	1	0	0	0	0	0.49	0	0
265	1	66	20.46	143	80	6.03	1.43	4.03	2.1	3.28	2.47	14.43	0	1	1	0	0	0	0.11	0	0
266	0	78	23.68	131	73	5.28	1.77	4.03	1.25	2.36	2.47	8.2	0	1	1	0	0	0	-0.56	0	0
267	1	70	19.49	129	92	4.34	1.42	3.08	1.24	3.43	2.65	6.98	0	1	1	0	0	0	0.34	0	0
268	0	70	20.16	135	83	5.19	1.59	4.03	2.01	3.15	2.55	11.48	0	1	0	0	0	0	-0.39	0	0
269	1	82	23.39	136	75	4.14	1.83	3.17	1.86	2.5	2.32	9.2	0	1	0	0	0	0	-0.25	0	0
270	1	73	23.95	143	78	5.75	1.66	4.89	1.4	2.75	2.36	7.08	0	0	0	0	0	0	0.61	0	0
271	0	80	23.74	128	75	4.43	1.96	4.26	1.51	2.39	2.42	11.39	0	0	0	0	0	0	0.6	0	0
272	0	69	22.81	126	75	4.8	1.98	4.41	1.97	3.37	2.52	12.21	0	0	1	0	0	0	0.65	0	0
273	0	70	20.52	140	85	5.11	1.7	5.13	1.93	2.86	2.41	13.89	0	0	1	0	0	0	-0.27	0	0
274	0	62	21.58	138	91	6.05	1.2	4.63	1.39	3.41	2.45	15.93	0	0	0	0	0	0	0.33	0	0
275	0	68	20.08	145	76	4.15	1.69	4.21	1.4	3.16	2.35	9.34	0	0	1	0	0	0	-0.11	0	0
276	0	62	21.55	129	82	5.68	1.43	5.01	1.05	3.03	2.31	5.83	0	1	0	0	0	0	-0.73	0	0
277	1	70	20.56	136	84	6.06	2.1	3.97	1.06	2.5	2.37	12.96	0	0	0	0	0	0	0.12	0	0
278	1	69	23.71	124	75	5.2	1.67	4.43	1.47	2.84	2.59	15.19	0	1	1	0	0	0	0.79	0	0
279	1	80	20.18	125	66	4.1	1.29	4.66	1.32	2.34	2.57	8.3	0	1	0	0	0	0	0.03	0	0
280	0	71	23.28	135	91	4.6	1.21	5.16	1.54	2.27	2.59	6.99	0	0	0	0	0	0	0.98	0	0
281	1	75	20.46	127	91	5.92	1.61	3.94	1	2.84	2.27	10.41	0	0	1	0	0	0	-0.53	0	0
282	1	85	20.09	133	76	6.12	1.34	5.07	1.23	3.01	2.6	15.97	0	0	0	0	0	0	-0.17	0	0
283	0	65	22.42	126	70	4.62	1.86	3.51	1.3	2.89	2.7	6.7	0	1	0	0	0	0	0.07	0	0
284	0	64	19.85	136	77	5.29	1.52	4.22	1.25	2.87	2.38	6.41	0	1	1	0	0	0	0.15	0	0
285	0	84	23.65	140	77	4.14	1.54	4.7	1.94	3.47	2.84	14.57	0	1	0	0	0	0	-0.19	0	0
286	0	84	20.64	146	69	5.78	1.35	5.21	1.01	2.8	2.54	14.27	0	0	0	0	0	0	0.39	0	0
287	1	68	19.23	129	76	5.63	1.93	4.19	1.62	3.13	2.46	6.95	0	0	0	0	0	0	-0.01	0	0
288	0	83	20.38	141	82	5.26	2.1	3.92	1.92	2.53	2.63	14.4	0	1	0	0	0	0	-1.52	0	0
289	1	67	21.56	141	91	4.94	1.35	3.08	1.63	2.61	2.69	13.19	0	0	1	0	0	0	0.78	0	0
290	0	63	22.77	147	88	4.39	1.57	4.18	1.2	2.58	2.31	14.48	0	1	1	0	0	0	0.67	0	0
291	1	73	21.55	125	68	5.26	1.47	4.17	1.42	2.7	2.75	5.37	0	0	1	0	0	0	0.18	0	0
292	0	69	22.88	145	92	5.36	1.55	3.36	1.91	3.07	2.55	8.04	0	1	1	0	0	0	0.76	0	0
293	1	85	21.22	126	72	6.04	1.59	4.46	2	2.77	2.41	9.47	0	0	0	0	0	0	0.03	0	0
294	0	74	21.27	143	80	5	1.94	3.91	1.93	2.59	2.32	14.22	0	1	0	0	0	0	0.16	0	0
295	1	73	21.45	144	83	4.67	2.03	3.65	1.27	2.39	2.41	5.1	0	1	1	0	0	0	-1.18	0	0
296	0	67	20.01	149	89	4.75	1.93	3.91	1.87	3.23	2.34	5.08	0	0	1	0	0	0	0.25	0	0
297	0	62	20.72	148	91	4.93	1.45	4.89	1.23	2.73	2.71	12.89	0	0	1	0	0	0	0.6	0	0
298	1	86	20.97	132	70	5.98	2.08	4.94	1.1	2.7	2.75	8.82	0	1	1	0	0	0	-0.31	0	0
299	0	73	21.57	140	74	4.65	1.75	4.86	0.65	3.07	2.67	15.72	0	0	0	0	0	0	0.23	0	0
300	1	83	23.96	124	74	5.16	1.45	4.32	1.24	2.64	2.79	11.91	0	0	0	0	0	0	0.09	0	0
301	1	78	19.72	138	80	4.29	1.32	4.98	1.25	3.39	2.29	6.12	0	0	0	0	0	0	-0.28	0	0
302	1	68	19.01	136	87	4.31	1.44	3.67	1.87	2.49	2.21	9.32	0	1	0	0	0	0	-0.12	0	0
303	0	76	20.74	144	73	4.48	2.04	5	1.52	3.18	2.23	5.66	0	1	0	0	0	0	0.51	0	0
304	0	82	19.33	150	75	5.38	1.64	4.37	1.11	3.31	2.43	10.82	0	1	1	0	0	0	-0.39	0	0
305	0	68	19.22	128	77	5.9	2	3.76	1.57	2.16	2.69	11.98	0	1	0	0	0	0	0.05	0	0
306	1	83	22.54	147	94	5.37	1.77	4.34	1.37	2.35	2.25	10.21	0	0	0	0	0	0	-0.01	0	0
307	1	82	20.87	137	78	5.37	1.82	4.24	1.79	2.55	2.67	7.05	0	1	1	0	0	0	0.22	0	0
308	1	85	21.69	149	91	4.6	1.54	3.17	1.99	2.91	2.52	9.37	0	1	0	0	0	0	-0.53	0	0
309	0	82	22.02	129	84	6.17	1.93	2.86	1.2	3.36	2.67	14.92	0	0	0	0	0	0	0.41	0	0
310	1	69	21.85	146	86	6.19	1.37	4.32	1.87	2.6	2.7	14.21	0	0	1	0	0	0	0	0	0
311	0	83	19.88	130	69	6.03	1.58	4.22	1.71	2.9	2.2	8.57	0	1	0	0	0	0	-0.57	0	0
312	1	84	21.61	140	74	5.36	1.8	3.72	1.62	3.13	2.32	10.24	0	0	0	0	0	0	0.3	0	0
313	1	83	19.03	138	69	5.26	1.63	5.1	1.94	2.25	2.26	7.4	0	1	0	0	0	0	-0.1	0	0
314	0	66	21.94	125	73	6	1.46	3.59	1.91	2.81	2.56	5.56	0	0	1	0	0	0	-0.02	0	0
315	1	79	19.43	139	73	4.11	1.72	3.55	1.97	2.28	2.52	7.76	0	1	0	0	0	0	0.36	0	0
50	0	82	21.95	146	91	5.14	1.48	5.63	1.5	2.46	2.46	12.87	1	0	1	0	0	0	-2.73	1	1
51	1	72	23.52	139	69	6.04	1.65	6.42	1.56	3.14	2.42	16.87	0	1	0	0	1	0	-1.77	1	1
52	0	75	21.56	134	90	4.45	2.26	4.42	1.77	3.2	2.77	13.18	1	1	1	0	0	0	-1.28	1	1
53	0	70	21.4	159	72	5.94	2.06	5.69	1.8	2.46	2.34	21.34	0	0	0	0	1	0	-1.08	1	1
54	1	74	21.73	145	75	6.04	2.27	4.35	0.76	3.75	2.9	16.25	0	0	0	0	0	1	-0.89	1	1
55	0	85	22.09	149	73	5.91	2.08	6.34	1.54	3.72	2.71	16.38	1	0	0	0	0	0	-1.43	1	1
56	1	76	19.69	149	66	5.76	1.46	4.61	1.56	2.44	2.54	18.83	1	1	1	0	0	0	-1.68	1	1
57	0	70	20.98	156	74	5.56	1.85	5.51	1.11	3.04	2.33	19.85	0	1	1	0	0	1	-1.31	1	1
58	0	72	23.11	159	89	5.43	1.93	4.01	0.94	3.71	2.24	12.31	1	1	0	0	0	0	-2.27	1	1
59	0	71	22.01	140	89	5.85	1.54	3.91	0.72	3.14	2.22	18.56	1	1	1	0	0	0	-0.93	1	1
60	1	76	19.01	147	87	4.6	1.82	4.02	1.24	2.63	2.31	14.42	1	0	1	0	0	0	-0.68	1	1
61	0	72	23.22	138	66	4.67	1.98	5.91	1.29	3.17	2.88	22.97	1	1	0	0	0	0	-1.09	1	1
62	0	71	20.09	147	88	4.88	2.07	5	0.86	2.34	2.52	13.8	0	0	0	0	1	0	-1.45	1	1
63	0	81	22.64	135	86	5.44	1.31	5.53	0.77	3.58	2.77	21.62	0	0	0	0	1	0	-1.97	1	1
64	1	69	20.11	149	70	4.35	2.04	5	1.19	3.74	2.74	20.2	1	1	1	0	0	0	-2.59	1	1
65	0	64	20.44	151	83	4.77	1.64	4.86	1.68	3.73	2.22	9.29	1	1	1	0	0	0	-2	1	1
66	1	81	22.3	156	80	5.86	1.54	5.04	1.38	3.57	2.24	10.93	1	1	1	0	0	0	-2.02	1	1
67	0	64	22.98	142	67	4.4	1.76	4.98	1.25	2.33	2.65	11.35	0	1	0	0	1	0	-1.97	1	1
68	0	78	20.94	149	76	5.29	1.42	5.3	1.23	2.56	2.64	24.43	0	0	1	0	1	0	-1.93	1	1
69	0	66	20.76	150	84	4.82	2.09	5.7	1.02	3.24	2.63	8.2	1	0	0	0	0	0	-1.3	1	1
70	1	74	21.91	132	65	5.39	1.39	4.08	0.92	2.81	2.63	16.51	1	0	0	0	0	0	-2.54	1	1
71	0	63	22.27	144	92	4.83	2.29	4.29	1.31	3.35	2.43	9.39	1	1	0	0	0	0	-1.55	1	1
72	1	72	20.9	152	92	4.97	1.66	4.02	0.89	3.56	2.7	21.27	0	0	0	0	1	0	-1.11	1	1
73	0	74	20.83	140	81	4.12	1.75	5.39	1.15	3.12	2.31	17.73	0	0	0	0	1	0	-1.02	1	1
74	0	83	19.52	131	67	5.48	1.39	4.01	1.18	3.88	2.68	21.86	1	0	1	0	0	0	-1.31	1	1
75	0	74	23.74	134	77	4.39	1.88	4.44	1.68	3.44	2.32	17.05	0	0	0	0	0	1	-0.53	1	1
76	1	82	21.4	150	79	5.55	2	5.36	1.18	3.7	2.63	18.27	1	1	0	0	0	0	-1.06	1	1
77	0	84	19.43	130	92	4.18	1.56	3.87	1.72	2.39	2.82	20.56	1	1	1	0	0	0	-1.84	1	1
78	1	65	19.3	152	67	5.93	1.72	5.65	1.31	2.83	2.37	22.63	1	1	0	0	0	0	-3.71	1	1
79	0	63	21.57	132	87	5.9	1.62	4.57	0.78	2.3	2.45	8.18	1	1	1	0	0	0	-0.93	1	1
80	1	68	20.24	158	70	6.12	2.23	5.44	1.52	2.76	2.45	24.78	1	0	1	0	0	0	-2.2	1	1
81	0	66	20.2	155	72	5.32	2.25	5.79	1.46	2.71	2.58	15.89	1	1	0	0	0	0	-1.22	1	1
82	1	75	23.22	158	90	6.18	1.64	4.45	1.17	2.8	2.88	12.72	1	1	1	0	0	0	-2.34	1	1
83	1	70	23.96	154	77	4.55	1.31	5.82	0.81	3.24	2.28	22.97	1	0	1	0	0	0	-1.69	1	1
84	1	82	23.62	143	67	4.61	1.98	5.48	0.79	2.4	2.23	20.09	0	0	0	0	1	0	-2.12	1	1
85	0	64	22.88	136	77	4.4	2.22	5.84	0.71	2.76	2.48	16.14	0	1	0	0	1	0	-2.17	1	1
86	0	74	22.87	147	92	4.1	1.39	5.25	1.44	2.39	2.82	23.05	1	1	1	0	0	0	-1.69	1	1
87	0	73	19.35	133	72	5.62	2.29	4.58	1.57	3.59	2.86	19.63	0	0	0	0	1	0	-1.38	1	1
88	0	62	20.13	137	92	5.39	1.7	3.86	1.25	2.87	2.61	15.16	1	0	1	0	0	0	-1.4	1	1
89	0	77	20.2	152	73	4.06	1.81	4.94	1.06	3.09	2.23	12.11	1	0	1	0	0	0	-1.89	1	1
90	0	80	20.07	136	87	4.38	2.18	5.55	0.76	3.56	2.75	21.93	1	1	0	0	0	0	-1.87	1	1
91	1	66	21.42	143	77	5.64	2.1	5.81	0.7	2.45	2.7	8.96	0	0	1	1	0	0	-0.89	1	1
92	0	64	23.83	141	92	5.08	2.21	5.05	1.75	3.38	2.87	23.16	1	0	1	0	0	0	-1.77	1	1
93	0	67	21.11	130	91	5.38	1.92	5.56	1.46	3.52	2.24	8.04	0	1	1	0	1	0	-1.76	1	1
94	0	65	22.72	151	89	4.29	1.95	5.08	0.94	3.45	2.35	10.63	0	1	0	0	1	0	-3.6	1	1
95	0	81	19.31	138	76	4.11	2.09	5.87	1.06	3.24	2.9	9.83	0	0	0	0	1	0	-0.88	1	1
96	1	77	20.41	150	72	5.09	1.37	4.21	1.22	2.85	2.31	8.41	0	0	1	0	1	0	-1.02	1	1
97	1	79	23.83	150	89	4.14	1.92	5.73	1.18	3.66	2.33	13.94	0	1	1	0	1	0	-1.48	1	1
98	0	70	21.29	137	87	4.31	1.37	5.4	1.4	3.8	2.36	11.53	0	1	0	0	1	0	-1.43	1	1
99	0	68	21.87	159	72	5.04	1.54	5.68	1.36	3.59	2.24	13.63	1	1	0	0	0	0	-0.99	1	1
100	0	70	22.09	142	92	5.76	1.78	4.05	0.95	3.68	2.2	14.54	0	1	0	0	1	0	-0.73	1	1
101	0	64	19.68	157	72	4.31	1.93	4.36	1.63	3.44	2.39	22.22	1	1	0	0	0	0	-2.78	1	1
102	0	76	20.8	134	84	4.1	2.02	5.2	1.18	2.37	2.25	18.14	0	1	1	0	1	0	-1.76	1	1
103	1	84	20.41	154	73	5.03	2.1	5.06	1.53	3.7	2.42	16.05	0	1	1	0	1	0	-1.58	1	1
104	0	68	22.64	141	77	5.45	1.74	5.79	1.1	3.75	2.46	23	1	0	0	0	0	0	-1.73	1	1
105	0	82	20.33	141	93	4.97	2.12	4.62	1.8	2.78	2.75	14.82	1	0	1	0	0	0	-3.06	1	1
106	1	66	23.75	153	84	5.9	1.41	5.7	1.34	3.48	2.7	14.99	1	1	0	0	0	0	-1.85	1	1
107	0	67	23.3	135	88	5.45	2.14	3.99	1.29	3.78	2.72	24.5	0	1	0	0	0	1	-1.15	1	1
108	1	67	19.78	149	73	5.81	1.4	4.97	1.58	3.48	2.5	16.49	0	0	0	0	1	0	-2.75	1	1
109	1	67	20.32	153	90	5.26	1.59	5.38	1.67	3.09	2.9	15.56	0	0	0	1	0	0	-1.94	1	1
110	0	72	23.31	133	87	4.33	2.15	4.65	1.12	2.93	2.32	24.14	1	1	1	0	0	0	-1.89	1	1
111	1	66	20.39	149	73	4.38	2.21	4.59	1.49	3.21	2.87	17.84	1	1	0	0	0	0	-1.91	1	1
112	0	79	19.96	147	79	5.78	1.84	5.23	1.64	3.79	2.24	10.49	1	1	1	0	0	0	-1.36	1	1
113	0	81	23.28	155	81	5.65	1.99	5.71	0.78	2.33	2.23	8.7	0	0	1	0	1	0	-1.41	1	1
114	1	78	21.52	150	88	4.39	1.6	5.53	0.73	3.27	2.22	21.09	1	1	1	0	0	0	-1.28	1	1
115	1	84	20.52	154	93	5.68	2.26	4.04	0.83	3.16	2.26	14.96	1	1	0	0	0	0	-2.49	1	1
116	0	66	22.53	143	77	5.2	1.73	5.6	1.17	2.86	2.89	16.64	0	1	0	0	1	0	-1.69	1	1
117	0	84	20.25	134	67	5.26	1.69	3.95	1.24	2.63	2.46	20.93	1	1	0	0	0	0	-2.56	1	1
118	0	75	22.11	131	70	5.18	2.11	5.8	1.06	3.71	2.86	18.54	0	1	0	1	0	0	-2.2	1	1
119	0	68	20.44	145	71	5.47	1.45	5.94	1.17	3.24	2.88	23.99	1	1	0	0	0	0	-1.08	1	1
120	1	72	20.06	134	88	5.51	1.34	4.53	1.21	3.47	2.49	8.11	0	0	0	0	1	0	-1.91	1	1
121	1	77	18.85	159	76	4.93	1.7	5.83	0.95	3.46	2.3	17.82	1	1	1	0	0	0	-2.95	1	1
122	1	83	21.84	143	86	4.26	1.38	4.27	0.75	2.75	2.38	16.86	1	0	1	0	0	0	-2.46	1	1
123	0	75	23.25	137	86	4.81	1.46	5.12	0.93	3.84	2.49	24.63	1	1	1	0	0	0	-1.9	1	1
124	1	84	22.15	132	92	4.61	1.9	5.31	1.48	2.4	2.26	11.17	1	0	1	0	0	0	-1.37	1	1
125	0	83	23.51	141	67	5.13	1.42	4.9	1.57	3.22	2.69	16.23	0	1	0	0	1	0	-1.16	1	1
126	0	65	19.72	150	67	4.34	1.94	5.9	1.63	2.76	2.47	19.19	1	0	1	0	0	0	-2.48	1	1
127	1	74	20.72	144	80	4.83	1.93	5.28	0.82	3.37	2.68	18.87	0	0	1	1	0	0	-2.09	1	1
128	1	70	23.1	142	66	5.1	1.38	4.49	1.12	3.86	2.75	23.24	0	1	1	1	0	0	-1.89	1	1
129	1	84	21.83	154	68	4.38	1.52	4.91	1.46	3.04	2.49	24.4	1	0	1	0	0	0	-1.99	1	1
130	1	70	20.81	135	78	5.99	2.01	4.33	1.5	2.92	2.62	12.91	1	1	0	0	0	0	-1.06	1	1
131	0	75	20.72	150	79	5.6	1.46	5.57	1.35	3.64	2.49	15.2	0	0	0	1	0	0	-1.99	1	1
132	1	63	23.06	137	90	5.45	2.01	4.43	1.67	2.51	2.58	16.31	0	1	0	0	0	1	-1.94	1	1
133	0	72	23.94	152	78	5.83	2.23	5.94	1.74	3.66	2.79	15.14	1	0	0	0	0	0	-2.73	1	1
134	1	68	21.55	156	66	5.14	1.37	4.83	1.19	3.13	2.42	24.53	0	0	1	0	1	0	-2.22	1	1
135	0	67	20.5	143	73	5.37	1.37	4.01	1.63	3.48	2.26	14.29	0	1	0	0	1	0	-1.65	1	1
136	0	67	23.73	144	71	6	1.64	5.5	1.09	3.76	2.63	10.36	0	0	1	0	1	0	-1.66	1	1
137	1	62	21.69	146	84	6.02	2.21	5.06	1.68	3.45	2.71	8.65	1	1	1	0	0	0	-1.27	1	1
138	1	82	22.79	149	85	5.09	1.88	5.74	1.8	3.1	2.49	16.88	1	0	0	0	0	0	-2.9	1	1
139	1	63	18.87	135	68	4.97	1.58	4.93	1.3	2.31	2.46	21.12	0	0	0	0	1	0	-2.84	1	1
140	0	66	20.05	141	93	5.26	1.43	5.3	0.92	3.69	2.35	22.56	1	0	1	0	0	0	-1.39	1	1
141	1	70	20.24	153	75	4.26	1.87	4.08	0.92	3.51	2.33	21.6	1	0	1	0	0	0	-1.84	1	1
142	0	70	21.57	147	89	5.8	1.99	5.92	0.99	2.78	2.31	20.9	0	1	0	0	1	0	-1.18	1	1
143	1	70	20.07	147	91	4.15	2.18	5.34	1.63	2.76	2.74	20.54	1	1	1	0	0	0	-1.95	1	1
144	0	83	22.08	131	88	4.23	1.38	3.94	1.1	3.37	2.75	23.11	0	0	1	0	1	0	-3.26	1	1
145	0	79	18.99	150	82	6.05	1.86	5.94	0.75	3.28	2.36	8.31	0	1	1	0	1	0	-1.08	1	1
146	1	78	21.27	137	84	5.23	1.51	6.23	0.95	3.72	2.67	11.92	1	0	1	0	0	0	-2.64	1	1
147	0	65	20.87	152	89	4.72	1.51	5.43	0.98	3.57	2.85	13.43	1	1	0	0	0	0	-2.15	1	1
148	0	81	23.15	148	85	5.71	2.03	5.42	1.79	3.49	2.27	15.02	0	1	0	1	0	0	-1.67	1	1
149	1	78	22.74	134	75	4.34	2.3	5.89	0.79	3.05	2.87	20.35	1	0	1	0	0	0	-2.57	1	1
150	0	83	23.96	155	78	4.53	2.01	4.35	1.46	2.95	2.61	11.67	1	0	1	0	0	0	-1.64	1	1
151	0	72	23.67	150	84	5.98	1.48	5.83	0.81	2.87	2.29	18.85	1	1	1	0	0	0	-1.91	1	1
152	1	83	23.35	133	81	5.28	1.83	4.64	1.1	3.66	2.45	11.43	1	1	0	0	1	0	-1.85	1	1
153	0	79	22.31	151	75	4.69	2.28	5.61	1.35	3.51	2.33	22.54	1	1	0	0	1	0	-1.49	1	1
154	1	84	19.92	137	65	4.1	1.94	5.29	1.15	2.38	2.39	22.08	0	1	0	0	1	1	-2.19	1	1
155	0	63	21.61	155	79	4.94	2.25	5.37	1.59	2.42	2.25	15.36	1	0	1	0	1	0	-2.31	1	1
156	0	77	23.7	149	75	4.12	1.33	3.92	0.8	2.39	2.31	14.76	1	0	1	0	1	0	-2.14	1	1
157	1	68	21.79	156	69	4.79	1.73	6.11	1.59	3.53	2.27	16.27	1	1	1	0	1	0	-1.25	1	1
158	1	74	22.51	145	81	6.08	1.79	5.67	0.74	2.8	2.83	11.66	1	1	1	0	1	0	-1.93	1	1
159	0	79	19.8	138	75	5.87	1.55	5.62	1.21	3.67	2.67	19.22	0	1	0	1	1	0	-0.83	1	1
160	1	70	21.94	149	91	4.65	1.31	5.93	1.49	3.45	2.62	19.42	1	1	0	0	1	0	-2.03	1	1
161	1	74	21.44	146	86	4.16	1.81	4.06	1.78	2.61	2.7	9.73	1	1	1	0	1	0	-2.42	1	1
162	0	81	20.16	149	71	5.67	1.62	5.28	0.74	2.46	2.41	19.25	1	0	1	1	0	0	-1.7	1	1
163	1	73	22.5	134	85	4.02	1.43	3.95	1.74	3.93	2.79	11.29	1	1	1	0	1	0	-2.51	1	1
164	1	83	19.23	134	75	4.52	1.56	4.32	1.41	3.34	2.73	12.23	1	1	0	0	1	0	-2.32	1	1
165	1	81	19.77	148	91	4.7	1.5	4.26	1.09	3.85	2.44	11.36	1	1	1	0	1	0	-2.31	1	1
166	0	77	20.33	156	77	5.67	2.22	4.03	0.89	3.56	2.44	13.6	1	0	0	0	0	1	-1.21	1	1
167	0	79	20.33	158	89	4.99	1.89	4.42	1.69	3.85	2.63	23.22	1	0	1	0	1	0	-2.38	1	1
168	1	77	20.81	137	67	4.78	1.64	6.27	1.57	3.04	2.55	11.18	1	1	1	0	1	0	-2.57	1	1
169	1	84	22.1	144	75	5.93	1.38	4.4	1.06	2.94	2.34	10.3	0	0	1	1	1	0	-3.06	1	1
170	0	65	22.03	143	72	4.03	1.94	5.51	0.89	2.83	2.24	14.16	1	1	0	0	1	0	-2.29	1	1
171	1	79	22.08	134	73	5.8	1.67	5.5	1.02	3.08	2.73	10.74	1	1	0	0	1	0	-1.4	1	1
172	0	63	20.5	156	70	4.43	2.15	3.91	1.43	2.46	2.89	15.39	1	0	1	0	1	0	-2.11	1	1
173	0	79	23.66	155	84	4.65	2.01	3.79	1.48	3.11	2.89	12.61	1	1	1	0	1	0	-2.92	1	1
174	0	76	21.93	159	70	5.24	2.07	5.09	1.13	3.65	2.23	8.28	1	0	1	0	1	0	-2.31	1	1
175	1	77	20.79	139	81	5.53	1.79	5.7	1.39	2.84	2.62	15.92	1	1	1	0	1	0	-1.52	1	1
176	0	69	22.76	150	65	5.12	1.85	5.54	0.81	3.9	2.31	8.1	1	0	0	0	1	0	-0.85	1	1
177	1	83	20.85	158	89	5.82	2.11	4.22	1.59	3.59	2.25	23.96	1	0	0	0	1	0	-1.73	1	1
178	0	80	18.91	135	78	4.44	2.21	5.55	0.88	2.93	2.34	18.24	1	1	0	0	1	0	-3.2	1	1
179	0	65	23.63	144	75	5.56	2.11	5.21	1.3	2.63	2.44	8.68	1	0	0	1	0	0	-1.65	1	1
180	0	78	22.79	145	89	4.38	2.26	4.87	1.25	3.27	2.82	16.1	1	0	0	0	1	0	-0.24	1	1
181	0	65	20.84	153	74	5.14	1.78	3.81	1.41	2.49	2.24	10.96	1	1	0	0	0	1	-1.65	1	1
182	1	65	23.87	139	93	6.02	1.5	5.99	1.41	3.59	2.57	8.81	0	1	0	1	1	0	-1.65	1	1
183	1	69	18.92	154	65	4.73	1.7	4.08	1.25	3.22	2.33	19.74	1	0	0	1	0	0	-1.01	1	1
184	0	82	19.59	146	71	5.86	1.9	3.77	0.95	2.67	2.2	15.09	1	1	0	1	0	0	-0.89	1	1
185	0	71	18.97	142	70	5.31	1.81	4.1	1.68	3.53	2.37	23.93	1	0	0	0	1	0	-1.44	1	1
186	1	80	22.37	155	77	4.95	2.02	4.66	0.75	2.98	2.79	24.55	1	1	1	0	1	0	-1.51	1	1
187	1	77	20.16	160	78	5.74	2.18	5.7	1.54	2.99	2.39	21.29	1	0	1	0	1	0	-2.11	1	1
188	1	64	22.08	146	73	4.56	2.08	5.33	1.44	2.58	2.54	16.86	1	1	0	0	0	1	-2.89	1	1
189	1	74	20.73	158	66	5.75	1.81	4.41	0.8	2.36	2.71	23.35	0	1	1	0	1	1	-2.44	1	1
190	1	79	22.92	157	85	4.21	1.49	5.44	1.44	3.22	2.52	17.94	0	0	1	1	1	0	-2.68	1	1
191	0	84	22.44	152	78	5.21	1.66	3.82	0.76	2.81	2.74	23.45	1	0	1	0	1	0	-1.6	1	1
192	1	79	20.72	133	69	4.16	1.6	4.5	0.97	3.43	2.31	19.44	1	1	0	0	1	0	-1.98	1	1
193	0	79	19.49	145	72	4.15	2.23	4.71	1.02	3.73	2.9	18.2	1	0	1	0	1	0	-1.63	1	1
194	1	83	23.96	134	71	6.18	1.41	4.06	1.1	2.95	2.77	21.65	1	0	0	0	1	0	-2.37	1	1
195	1	72	21.61	137	74	4.82	1.59	5.41	1.58	3.7	2.5	14.96	1	0	1	0	1	0	-0.7	1	1
196	0	72	22.91	137	78	5.51	1.83	4.47	0.96	3.14	2.39	11.17	1	0	0	0	1	0	-2.09	1	1
197	1	73	19.69	157	65	6.04	1.38	5.6	0.81	2.52	2.69	18.17	1	1	0	0	1	0	-1.77	1	1
198	0	76	19.99	153	74	5.3	2.1	5.64	1.26	3.29	2.68	17.26	0	1	1	1	1	0	-1.44	1	1
199	1	73	20.93	139	87	5.38	1.68	5.93	1.26	3.31	2.3	18.61	1	0	0	0	1	0	-2.17	1	1
200	1	65	22.66	151	66	4.25	1.77	5.49	0.8	3.84	2.31	11.04	1	1	1	0	1	0	-1.83	1	1
201	0	62	21.36	140	70	5.58	1.34	3.73	0.98	3.42	2.76	8.75	1	0	0	1	0	0	-2.77	1	1
202	0	82	19.43	152	73	5.51	2.05	4.51	1.27	2.33	2.7	14.6	0	1	1	1	1	0	-2.32	1	1
203	0	75	19.96	146	86	6.2	1.56	5.08	1.56	3.3	2.62	9.49	1	0	1	0	1	0	-2.92	1	1
204	1	63	20.09	157	85	4.06	2.11	5.68	0.81	2.9	2.72	13.51	0	1	0	1	1	0	-1.85	1	1
205	0	84	19.51	132	83	4.27	1.36	5.46	0.98	2.77	2.76	19.52	0	1	0	1	1	0	-1.75	1	1
206	1	65	19.51	145	84	6.15	1.7	5.16	1.74	2.6	2.38	14.85	1	1	1	0	1	0	-2.49	1	1
207	1	73	21.3	137	88	5.68	2.06	6	1.57	2.31	2.61	14.58	1	0	0	1	0	0	-1.04	1	1
208	0	65	20.01	145	74	4.85	2.26	4.82	1.58	2.58	2.55	19.06	1	1	1	0	1	0	-2.36	1	1
209	1	65	19.32	139	67	5.11	1.79	5.83	1.12	3.6	2.24	20.5	1	1	1	1	0	0	-2.14	1	1
210	0	83	20.37	150	92	4.3	1.42	3.86	1.11	2.49	2.3	11.6	1	0	0	0	1	0	-2.14	1	1
211	1	79	23.56	157	91	5.04	2.18	4.08	1.75	2.55	2.55	24.91	1	0	1	0	1	0	-0.85	1	1
212	0	74	24	140	70	5.45	2.27	4.37	1.51	3.53	2.58	10.7	0	1	0	1	1	0	-1.98	1	1
213	1	67	19.14	140	68	4.7	1.8	5.52	1.44	3.17	2.76	19.17	1	1	1	0	1	0	-2.57	1	1
214	1	72	19.56	137	68	5.19	2.22	5.91	1.65	3.5	2.39	8.31	1	1	1	1	0	0	-1.64	1	1
215	0	77	20.93	144	84	5.81	1.9	5.11	1.46	3.39	2.68	24.36	1	0	0	0	1	0	-1.93	1	1
216	1	75	23.42	152	93	5.56	1.9	4.99	0.79	3.15	2.44	20.15	1	0	0	0	1	0	-2.31	1	1
217	0	72	21.15	147	83	5.68	1.54	5.48	1.05	2.63	2.89	17.94	1	1	0	0	1	0	-1.2	1	1
218	0	67	23.47	136	87	5.97	1.92	5.47	1.05	2.38	2.66	8.97	0	1	1	1	0	1	-1.95	1	1
219	1	78	23.25	160	91	5.57	1.84	4.66	1.76	3	2.54	15.16	1	0	0	0	0	1	-2.84	1	1
220	0	76	19.55	154	86	5.26	2.04	3.83	1.5	3.46	2.71	14.3	1	0	1	0	1	0	-0.28	1	1
221	0	65	21.56	131	72	4.26	1.86	5.7	0.93	2.45	2.2	17.21	1	0	1	0	1	0	-1.34	1	1
222	0	70	20.36	134	80	4.91	1.32	5.27	1.57	3.48	2.86	18.97	1	1	1	0	1	0	-1.61	1	1
223	0	63	20.94	145	66	5.17	1.55	5.4	1.38	2.75	2.37	14.61	0	1	1	0	1	1	-2.36	1	1
224	0	75	21.56	148	90	5.63	1.9	5.56	1.8	2.55	2.83	16.85	1	1	1	0	1	0	-2.84	1	1
225	1	65	20.41	154	79	5.88	1.77	5.51	1.67	3	2.67	20.34	1	1	0	0	1	0	-1.81	1	1
226	0	84	19.63	147	85	4.22	1.44	5.36	1.6	2.3	2.22	17.94	1	0	1	0	1	0	-2.18	1	1
227	0	71	22.86	157	90	6.05	1.33	5.77	0.78	2.55	2.45	15.86	1	0	0	0	1	0	-2.51	1	1
228	0	71	21.5	132	87	6.12	2.23	5.67	1.33	3.62	2.29	20.62	1	1	1	0	1	0	-1.25	1	1
229	0	67	21.61	155	87	5.47	2.16	5.21	1.66	2.89	2.63	12.68	1	1	1	0	1	0	-1.15	1	1
230	0	77	21.53	137	88	4.46	1.7	5.21	1.06	3.14	2.66	16.19	1	1	0	0	1	0	-2.05	1	1
231	0	82	20.91	131	73	4.73	1.37	5.69	0.87	3.61	2.33	16.78	1	1	1	0	1	0	-2.37	1	1
232	0	63	22.51	136	82	4.39	1.87	5.71	0.77	3.7	2.48	24.72	1	1	1	0	1	0	-2.02	1	1
233	0	73	23.35	156	92	5.9	1.97	5.02	0.88	3.17	2.52	24.9	1	1	1	0	1	0	-0.97	1	1
234	1	62	19.55	139	74	4.34	1.97	4.66	1.41	3.08	2.26	21.04	1	0	0	0	1	0	-2.15	1	1
235	1	66	22.44	142	92	4.19	1.37	4.01	0.75	3.26	2.61	16.55	1	0	1	0	1	0	-1.36	1	1
236	0	67	21.67	152	79	6.19	1.56	3.86	1.78	2.41	2.42	10.64	1	1	1	0	0	1	-1.97	1	1
237	1	67	23.53	158	70	4.71	1.81	4.19	1.54	3.49	2.63	10.37	1	0	0	0	1	0	-0.69	1	1
238	0	75	19.59	149	76	4.78	1.47	5.96	0.73	3.46	2.21	9.44	1	0	0	0	1	0	-1.23	1	1
239	0	67	23.65	158	73	5.99	1.98	5.09	1.57	3.12	2.38	20.96	1	0	0	0	1	0	-1.35	1	1
240	1	70	19	133	77	5.38	1.65	5.59	1.28	2.37	2.77	21.42	1	1	1	0	1	0	-2.51	1	1
241	1	79	23.75	138	74	4.07	2.19	4.86	1.09	2.83	2.66	12.53	1	0	0	0	1	0	-3.11	1	1
242	1	84	23.4	143	93	5.53	1.87	4.99	0.81	3.81	2.35	20.01	0	0	0	1	1	0	-0.79	1	1
243	1	73	23.47	144	69	6.14	1.62	4.16	0.96	2.31	2.65	9.88	1	0	1	1	0	0	-1.55	1	1
244	0	76	23.19	144	72	5.9	1.89	4.86	1.41	2.5	2.35	22.81	1	0	0	0	1	1	-1.57	1	1
245	1	83	20.71	148	73	4.64	1.39	4.83	1.6	3.67	2.65	14.49	1	1	1	1	1	0	-2.03	1	1
246	1	81	20.54	153	79	5.87	1.59	6.29	1.71	2.42	2.42	19.36	1	0	0	1	1	0	-1.19	1	1
247	0	77	18.86	140	86	4.86	2.03	5.76	1.62	2.78	2.81	14.67	1	0	0	0	1	1	-1.68	1	1
248	0	75	19.34	141	90	4.04	1.39	4.46	1.24	3.86	2.76	10.34	1	1	0	1	1	0	-1.69	1	1
249	1	72	19.88	140	68	4.31	2.25	4.8	0.81	2.64	2.21	14.13	1	1	0	0	1	1	-1.5	1	1
250	0	67	23.03	135	79	4.7	1.52	5.36	1.16	3.76	2.82	12.8	1	1	0	1	1	0	-2.81	1	1
251	0	85	20.59	140	89	5.46	2.16	5.41	0.92	3.55	2.63	21.21	1	1	0	1	1	0	-1.94	1	1
252	0	78	18.97	139	74	4.39	1.77	4.29	1.48	3.75	2.46	9.71	1	1	1	0	1	1	-2.14	1	1
253	1	81	21.32	145	78	5.44	1.56	5.18	0.87	3.67	2.75	18.71	1	1	0	0	1	1	-1.25	1	1
254	1	80	20.2	141	67	5.44	1.78	5.25	0.97	2.79	2.36	15.01	1	0	0	1	1	0	-1.65	1	1
255	1	67	19.89	156	84	4.42	2.18	5.3	1.66	3.11	2.33	17.39	1	1	1	0	1	1	-1.93	1	1
256	0	65	21.02	141	78	5.07	2.08	5.97	1.17	2.89	2.27	19.87	1	1	0	1	1	0	-0.71	1	1
257	1	75	19.5	154	78	5.11	1.67	4.96	1.44	3.29	2.59	14.08	1	1	0	0	1	1	-1.3	1	1
258	1	70	21.02	158	81	4.72	2.29	5.73	0.84	3.23	2.36	15.9	1	0	1	1	1	0	-1.62	1	1
259	0	63	19.59	137	81	6.18	1.43	5.28	0.94	3.73	2.52	12.79	1	0	0	1	1	1	-1.64	1	1
260	1	78	20.46	151	73	5.44	1.92	4.95	1.64	3.69	2.35	13.79	1	0	0	1	1	1	-1.93	1	1
316	0	63	21.8	128	80	4.47	2.1	3.74	1.69	3.31	2.61	12.93	1	0	0	0	0	0	-0.23	0	1
317	0	72	21.49	147	75	4.12	2.01	4.55	1.19	3.28	2.63	11.95	0	0	1	0	1	0	0.53	0	1
318	0	77	21.06	149	68	4.73	1.72	2.87	1.31	2.75	2.85	6.06	1	1	1	0	0	0	0.29	0	1
319	1	71	19.52	128	85	4.33	1.37	2.97	1.33	3.27	2.64	9.95	1	1	0	0	0	0	-1.2	0	1
320	1	72	21.64	130	75	5.47	1.66	5.2	1.93	3.22	2.34	9.32	0	1	1	1	0	0	0.43	0	1
321	0	63	22.91	148	73	5.55	1.82	4.01	1.65	2.44	2.5	12.65	1	1	1	0	0	0	0.38	0	1
322	0	77	19.21	145	75	5.99	1.34	3.08	1.49	2.5	2.51	15.52	1	1	0	0	0	0	-0.02	0	1
323	0	80	19.74	137	76	5.05	1.72	3.93	1.83	2.58	2.24	11.3	0	1	1	0	0	1	0.08	0	1
324	0	72	19.2	147	79	5.68	1.29	3.46	1.43	2.33	2.21	16	1	1	0	0	0	0	0.22	0	1
325	0	68	21.61	145	67	5.18	2.02	3.52	1.84	2.61	2.69	9.34	1	1	0	0	0	0	0.87	0	1
326	0	77	21.93	130	79	5.07	1.62	4.81	1.78	2.56	2.31	5.84	1	0	1	0	0	0	-0.08	0	1
327	0	78	23.37	124	92	5.14	1.94	4.03	1.5	2.39	2.64	5.04	1	0	1	0	0	0	-0.13	0	1
328	0	62	23.28	150	82	5.12	1.41	2.98	1.27	2.4	2.57	11.94	0	0	0	0	0	1	-0.38	0	1
329	1	61	22.35	134	72	4.05	2.03	4.95	1.36	2.69	2.2	7.82	1	0	0	0	0	0	-0.66	0	1
330	0	76	23.58	130	91	6.07	1.35	3.73	1.71	2.81	2.8	9.13	1	0	1	0	0	0	0.65	0	1
331	1	79	22.6	131	77	5.06	1.26	4.25	1.22	2.79	2.34	15.36	0	1	0	0	1	0	0.71	0	1
332	1	63	22.45	125	90	4.49	1.26	2.89	2.03	2.65	2.68	7.88	1	0	0	0	0	0	0.33	0	1
333	0	74	20.97	133	90	6.19	1.55	4.03	1.06	2.42	2.74	13.75	0	1	0	0	1	0	-0.89	0	1
334	1	70	20.19	147	94	4.85	1.81	4.75	1.53	2.69	2.28	5.97	1	0	0	0	0	0	-0.33	0	1
335	1	62	19.34	135	91	6.09	1.44	4.21	1.31	2.7	2.41	14.32	0	1	0	1	0	0	0.04	0	1
336	0	65	23.43	146	73	4.16	1.58	2.84	1.42	3.28	2.67	8.11	1	0	1	0	0	0	-0.88	0	1
337	1	66	23.15	134	81	4.34	1.45	4.25	1.59	3.27	2.23	5.01	1	0	1	0	0	0	-0.19	0	1
338	0	76	23.03	129	71	4.25	1.78	4.01	1.64	2.4	2.44	11.8	1	1	0	0	0	0	-0.24	0	1
339	0	83	22.79	130	90	5.62	1.81	4.46	1.05	3.03	2.58	5.23	0	1	0	0	1	0	0.96	0	1
340	0	79	23.11	131	71	4.44	1.28	4.6	1.2	3.35	2.56	8.95	1	1	0	0	0	0	0.04	0	1
341	1	75	21.52	135	78	4.42	1.78	4.07	1.52	3.46	2.58	11.72	1	0	1	0	0	0	-0.14	0	1
342	1	64	19.92	134	81	4.74	1.65	2.88	1.16	2.53	2.49	11.95	0	1	1	1	0	0	-0.39	0	1
343	1	65	19.61	148	67	6.15	1.39	4.73	1.99	2.71	2.65	5.76	1	0	0	0	0	0	0.93	0	1
344	1	84	19.08	133	94	5.32	1.33	3.41	1.63	3.38	2.55	11.37	1	1	1	0	0	0	0.59	0	1
345	1	70	22.62	127	73	5.03	1.89	3.5	1.46	3.23	2.46	7.25	1	1	0	0	0	0	0.45	0	1
346	0	66	19.06	132	75	4.4	1.33	4.19	1.01	2.37	2.58	15.22	1	1	0	0	0	0	-0.92	0	1
347	1	81	20.74	126	69	4.4	1.74	4.61	1.08	2.63	2.53	11.49	1	0	0	0	0	0	-0.24	0	1
348	1	75	23.98	138	82	5.95	2.02	3.23	1.87	3.1	2.32	9.25	0	1	1	1	0	0	0.47	0	1
349	0	80	22.03	146	81	6.02	1.85	4.08	1.09	2.81	2.39	13.67	0	1	0	0	0	1	0.17	0	1
350	1	86	20.43	125	72	4.25	1.89	5.27	1.02	2.37	2.78	5.04	1	1	0	0	0	0	-0.09	0	1
351	0	62	20.25	136	88	6.06	1.34	4.31	1.32	2.32	2.83	14.78	1	1	0	0	0	0	-0.46	0	1
352	0	80	20.56	145	87	5.02	1.51	4.18	1.14	3.42	2.66	15.24	1	0	0	0	0	0	0.32	0	1
353	1	65	19.97	140	77	4.44	1.73	3.16	1.98	2.58	2.52	13.54	1	1	1	0	0	0	1.22	0	1
354	1	64	20.11	145	78	5.89	1.52	3.93	1.73	3.05	2.46	9.43	1	1	0	0	0	0	-0.49	0	1
355	0	85	19.57	126	91	5.19	1.4	4.6	1.94	2.13	2.61	6.92	1	0	1	0	0	0	0.19	0	1
356	0	76	19.16	142	93	4.46	1.78	4.03	1.05	2.32	2.69	11.81	0	1	0	0	1	0	0.78	0	1
357	0	76	22.99	144	88	4.15	1.85	3.7	1.38	3.21	2.43	9.24	1	0	0	0	0	0	0.03	0	1
358	1	67	21.23	130	92	5	1.34	4.15	1.52	2.62	2.51	8.95	0	1	0	1	0	0	-0.25	0	1
359	1	78	21.14	140	76	4.5	1.88	5.23	1.91	3.3	2.76	14.02	1	1	1	0	0	0	0.56	0	1
360	1	84	23.48	144	77	5.68	1.2	4.44	1.06	3.46	2.43	7.65	1	1	0	0	0	0	-0.26	0	1
361	1	72	23.81	128	87	5.33	1.61	2.99	1.61	3.27	2.66	15.15	1	1	1	0	0	0	0.01	0	1
362	0	79	23.54	129	78	5.7	1.55	5.29	1.31	2.73	2.45	9.94	1	0	1	0	0	0	0.34	0	1
363	1	72	23.69	126	72	6.14	1.4	4.48	1.75	2.26	2.2	8.41	1	0	0	0	0	0	-0.26	0	1
364	0	85	23.18	145	84	5.72	1.7	4.97	1.4	3.41	2.77	10.89	1	1	0	0	0	0	-0.2	0	1
365	1	82	23.55	134	72	4.81	1.41	4.79	1.77	3.42	2.49	11.38	1	1	1	0	0	0	0.64	0	1
366	1	65	23.88	137	90	4.94	1.66	4.69	1.56	3.22	2.31	15.6	1	0	1	0	0	0	1.11	0	1
367	0	78	23.4	148	76	5.85	1.4	3.06	1.05	2.58	2.23	9.72	0	1	0	1	0	0	-0.2	0	1
368	1	76	23.75	127	85	4.13	1.47	4.38	1.31	3.46	2.28	9.8	1	0	1	0	0	0	-0.41	0	1
369	0	77	20.04	131	82	5.33	1.89	3.61	1.63	2.91	2.35	10.28	0	1	1	0	1	0	-0.1	0	1
370	0	63	19.97	141	65	4.94	1.95	3.5	1.3	3.09	2.73	12.28	0	1	0	0	1	0	0.25	0	1
371	1	81	20.58	126	77	5.13	2.08	3.15	1.72	2.96	2.65	12.41	1	0	1	0	0	0	0.94	0	1
372	0	76	22.25	143	86	4.28	1.98	5.01	1.78	2.83	2.26	13.4	0	0	0	0	0	1	0.17	0	1
373	1	84	21.99	126	88	5.87	1.44	2.87	1.02	2.49	2.55	6.14	1	1	0	0	0	0	-0.55	0	1
374	0	71	20.86	133	90	5.13	1.8	3.19	1.78	2.41	2.53	12.21	0	0	1	0	1	0	1.68	0	1
375	0	82	19.72	128	89	4.4	2.07	3.38	1.71	2.76	2.54	12.67	0	0	1	0	1	0	0.19	0	1
376	0	74	21.76	141	86	4.69	1.95	3.95	1.9	2.17	2.68	12.5	1	1	0	0	0	0	-0.78	0	1
377	1	74	23.78	140	66	4.24	2	3.22	1.58	2.38	2.51	15.63	1	1	0	0	0	0	0.4	0	1
378	0	63	20.73	140	84	4.71	2.05	4.06	0.98	2.89	2.56	12.63	0	1	1	0	1	0	0.3	0	1
379	0	80	23.37	132	80	5.36	1.55	3.39	0.85	2.51	2.33	9.65	0	0	1	0	0	1	-0.15	0	1
380	1	81	21.74	143	67	4.6	1.58	3.1	1.65	2.8	2.4	8.5	1	1	0	0	0	0	0.55	0	1
381	0	79	20.5	129	83	5.38	1.82	4.01	1.98	2.47	2.24	7.48	0	1	1	1	0	0	-0.17	0	1
382	0	62	20.52	125	89	4.23	1.58	4.59	1.92	3.33	2.49	15.35	0	1	1	0	1	0	0.92	0	1
383	0	66	19.74	130	72	5.28	1.61	4.93	1.97	2.3	2.49	15.33	1	0	0	0	0	0	0.42	0	1
384	0	78	21.29	127	94	5.19	2	4.66	1.86	3.03	2.36	11.21	1	0	0	0	0	0	-0.43	0	1
385	1	79	22.77	147	79	4.4	1.5	5.24	1.73	3.28	2.45	13.51	1	0	0	0	0	0	1.34	0	1
386	0	67	23.91	126	80	5.26	2.05	2.96	1.3	2.67	2.61	10.88	1	0	0	0	0	0	-0.02	0	1
387	1	83	22.46	130	77	5.89	1.26	4.26	1.77	2.49	2.58	10.02	1	1	1	0	0	0	-0.55	0	1
388	0	79	21.37	133	66	4.07	2.06	2.94	1.66	3.1	2.69	10.7	0	1	0	0	0	1	0.72	0	1
389	0	68	23.42	131	92	4	1.34	4.55	1.5	2.33	2.23	15.42	1	1	0	0	0	0	-0.29	0	1
390	1	80	22.49	142	78	4.79	1.75	4.79	1.16	3.07	2.21	11.04	1	0	1	0	1	0	-0.6	0	1
391	0	74	20.27	132	73	4.75	1.71	4.1	1.86	2.56	2.8	5.24	1	0	1	0	1	0	-0.78	0	1
392	0	65	23.68	148	95	4.37	1.98	3.79	0.98	2.44	2.83	7.2	1	0	0	1	0	0	0.78	0	1
393	0	78	20.82	144	91	5.91	1.41	3.59	1.13	3.37	2.61	6.35	1	1	1	1	0	0	-0.11	0	1
394	0	69	23.67	140	71	5.88	1.26	4.62	1.01	3.16	2.56	15.89	1	1	1	0	1	0	0.36	0	1
395	0	68	20.36	136	81	5.28	1.77	5.17	1.42	3.11	2.61	8.94	1	0	1	0	0	1	0.37	0	1
396	0	76	22.53	127	75	5.6	2.04	3.34	2.06	3.24	2.69	13.22	1	0	0	0	0	1	0.15	0	1
397	1	67	23.82	145	84	5.54	1.24	3.67	1.1	3.14	2.85	7.59	1	1	1	0	1	0	-0.36	0	1
398	1	82	23.33	130	94	4.52	2.06	4.37	1.1	3.48	2.44	15.54	1	0	0	1	0	0	-0.37	0	1
399	1	69	19.84	133	81	5.47	2.07	2.99	1.11	2.77	2.35	5.76	1	1	0	0	0	1	0.81	0	1
400	0	70	22.96	143	81	4.78	1.34	4.84	1.57	3.1	2.44	9.41	1	0	0	1	0	0	0.6	0	1
401	0	73	22.04	130	86	4.83	1.75	5.06	1.27	2.87	2.66	14.35	1	1	1	0	1	0	-0.28	0	1
402	0	70	23.54	139	94	4.51	1.32	4.94	1.99	2.58	2.46	6.25	1	1	0	1	0	0	0.35	0	1
403	0	72	21.52	144	84	4.3	1.79	4.81	1.27	3.1	2.24	13.02	1	0	0	0	0	1	1.2	0	1
404	0	79	19.79	132	93	4.06	1.32	3.01	1.21	3.39	2.73	10.43	1	0	1	1	0	0	-1	0	1
405	0	78	19.96	132	82	4.09	1.67	3.65	1.11	2.6	2.78	12.94	1	1	1	0	0	1	-0.29	0	1
406	0	83	23.83	135	88	5.74	1.21	4.41	1.53	2.78	2.78	7.64	1	1	1	0	1	0	0.43	0	1
407	0	72	21.2	130	67	5.89	1.68	3.57	1.83	2.91	2.78	9.7	1	0	0	0	1	0	-1.32	0	1
408	1	74	20.88	138	91	4.06	1.44	5.25	1.17	2.72	2.39	8.38	1	0	1	0	0	1	-0.73	0	1
409	1	62	22.98	130	75	6.13	1.99	3.79	1.53	2.8	2.37	11.93	1	0	1	0	1	0	-0.34	0	1
410	0	86	22.2	142	94	4.71	1.95	5.19	1.09	2.31	2.81	6.5	1	1	1	1	0	0	0.27	0	1
411	0	74	20.21	142	71	5.18	1.64	2.87	1.41	3.15	2.35	9.58	0	1	1	1	1	0	-0.48	0	1
412	0	84	23.48	142	65	5.2	1.72	3.6	1.26	2.46	2.28	11.47	1	0	0	1	0	0	0.51	0	1
413	1	82	22.02	132	71	4.97	1.59	4.77	1.92	2.42	2.56	10.09	1	1	0	0	0	1	0.01	0	1
414	1	82	23.28	147	70	4.61	1.95	5.12	1.07	2.57	2.29	8.78	0	1	1	1	0	1	0.15	0	1
415	1	78	20.79	146	75	5.88	1.78	3.15	1.95	2.52	2.51	10.01	1	0	1	0	1	0	0.05	0	1
416	1	68	21.57	125	82	5.29	1.45	4.19	1.83	3.09	2.65	11.32	1	0	1	0	0	1	0.14	0	1
417	1	81	23.09	127	68	4.54	1.64	2.92	1.08	2.72	2.69	14.26	1	0	1	0	1	0	-0.21	0	1
418	1	71	23.21	134	73	5.26	1.35	4.55	1.62	3.2	2.54	12.76	1	0	1	0	0	1	-1.07	0	1
419	0	79	19.11	131	85	5.68	1.87	3.19	1.72	3.5	2.8	5.15	1	0	0	0	1	0	-0.8	0	1
420	0	82	22.83	145	80	4.42	1.24	3.02	1.78	2.55	2.56	13.71	1	0	0	0	0	1	-0.91	0	1
421	0	61	23.48	126	87	5.59	1.9	3.13	1.49	2.67	2.71	5.6	1	1	1	1	0	0	0.42	0	1
422	0	62	23.99	137	88	4.52	1.81	4.44	1.75	2.63	2.63	10.06	1	1	1	0	1	0	0.78	0	1
423	1	74	19.19	149	88	5.73	1.62	3.73	1.61	2.87	2.25	7.45	1	0	1	1	0	0	0.06	0	1
424	0	61	22.01	136	89	6.08	2.01	2.95	0.93	2.94	2.58	14.44	1	1	1	0	1	0	-0.42	0	1
425	1	86	19.17	130	94	5.39	1.88	3.73	1.26	3.41	2.73	7.68	1	1	0	0	1	0	-2.19	0	1
426	1	86	20.36	128	92	4.65	1.77	3.91	1.93	3.19	2.3	7.37	1	0	1	0	1	0	-0.03	0	1
427	0	81	20.79	142	88	6.13	1.6	3.67	1.64	3.35	2.84	10.86	1	0	1	1	1	0	0.24	0	1
428	0	65	23.52	132	68	5.24	1.5	4.4	1.59	3	2.3	8.71	1	1	1	1	1	0	0.82	0	1
